# Supplementary material for: Differential Profiles of Gut Microbiota-Derived Metabolites of Bile Acids and Propionate as Potential Predictors of Depressive Disorder in Women with Morbid Obesity at High Risk of Metabolic Dysfunction-Associated Steatotic Liver Disease—A Pilot Study
Source: Curr Issues Mol Biol. 2025 May 12;47(5):353. doi: 10.3390/cimb47050353 (PMC12110740; doi:10.3390/cimb47050353)
Supplement: Supplementary file 1 [file cimb-47-00353-s001.zip]

Archive with 1 entries (1 files):
- cimb-3606786-supplementary.pdf
